# Supplementary material for: Assessing Protein Surface-Based Scoring for Interpreting Genomic Variants
Source: Int J Mol Sci. 2024 Nov 8;25(22):12018. doi: 10.3390/ijms252212018 (PMC11594063; doi:10.3390/ijms252212018)
Supplement: Supplementary file 1 [file ijms-25-12018-s001.zip]

Archive with 1 entries (1 files):
- ijms-3251455-supplementary.pdf
